# Supplementary material for: Investigating the Effects of Long-Term Fine Particulate Matter Exposure on Autism Spectrum Disorder Severity: Evidence from Multiple Analytical Approaches
Source: Toxics. 2025 Oct 28;13(11):922. doi: 10.3390/toxics13110922 (PMC12656233; doi:10.3390/toxics13110922)
Supplement: Supplementary file 1 [file toxics-13-00922-s001.zip]

Archive with 1 entries (1 files):
- toxics-3923160-supplementary.pdf
